# Supplementary material for: Cyphostemmacalcarium, a new species of Vitaceae from the Ankarana Special Reserve, Madagascar
Source: PhytoKeys. 2021 Aug 3;180:73–80. doi: 10.3897/phytokeys.180.69194 (PMC8355010; doi:10.3897/phytokeys.180.69194)
Supplement: XML Treatment for Cyphostemma calcarium [file phytokeys.180.69194-treatment1.xml]

<!DOCTYPE tp:taxon-treatment
  PUBLIC "-//TaxonX//DTD Taxonomic Treatment Publishing DTD v0 20100105//EN" "tax-treatment-NSO.dtd">
<tp:taxon-treatment xmlns:tp="http://www.plazi.org/taxpub"><tp:treatment-meta><kwd-group><label>Taxon classification</label><kwd><named-content xmlns:xlink="http://www.w3.org/1999/xlink" content-type="kingdom">Plantae</named-content></kwd><kwd><named-content xmlns:xlink="http://www.w3.org/1999/xlink" content-type="order">Vitales</named-content></kwd><kwd><named-content xmlns:xlink="http://www.w3.org/1999/xlink" content-type="family">Vitaceae</named-content></kwd></kwd-group><mixed-citation publication-type="journal"><person-group><name><surname>Rabarijaona</surname><given-names>Romer Narindra</given-names></name><name><surname>Rafaralahy</surname><given-names>Valisoa Louisicaël</given-names></name><name><surname>Rakotovao</surname><given-names>Charles</given-names></name><name><surname>Ranaivoson</surname><given-names>Rindra Manasoa</given-names></name><name><surname>Liu</surname><given-names>Bing</given-names></name><name><surname>Chen</surname><given-names>Zhi-Duan</given-names></name><name><surname>Wen</surname><given-names>Jun</given-names></name><name><surname>Lu</surname><given-names>Li-Min</given-names></name></person-group><article-title><italic><tp:taxon-name><tp:taxon-name-part taxon-name-part-type="genus" reg="Cyphostemma">Cyphostemma</tp:taxon-name-part><tp:taxon-name-part taxon-name-part-type="species" reg="calcarium">calcarium</tp:taxon-name-part></tp:taxon-name></italic>, a new species of <tp:taxon-name><tp:taxon-name-part taxon-name-part-type="family">Vitaceae</tp:taxon-name-part></tp:taxon-name> from the Ankarana Special Reserve, Madagascar</article-title><source>PhytoKeys</source><day>03</day><month>8</month><year>2021</year><volume>180</volume><fpage>73</fpage><lpage>80</lpage><pub-id pub-id-type="doi">10.3897/phytokeys.180.69194</pub-id></mixed-citation></tp:treatment-meta><tp:nomenclature><tp:taxon-name>
            <object-id xmlns:xlink="http://www.w3.org/1999/xlink" content-type="arpha" xlink:type="simple">3C656A32-3BDC-5D57-A359-175EE0BFD491</object-id>
            <tp:taxon-name-part taxon-name-part-type="genus" reg="Cyphostemma">Cyphostemma</tp:taxon-name-part>
            <tp:taxon-name-part taxon-name-part-type="species" reg="calcarium">calcarium</tp:taxon-name-part>
            <object-id xmlns:xlink="http://www.w3.org/1999/xlink" content-type="ipni" xlink:type="simple">urn:lsid:ipni.org:names:77218853-1</object-id>
          </tp:taxon-name><tp:taxon-authority>Rabarij &amp; L.M.Lu</tp:taxon-authority><tp:taxon-status xmlns:xlink="http://www.w3.org/1999/xlink" xlink:type="simple">sp. nov.</tp:taxon-status><xref ref-type="fig" rid="F2">Figs 2</xref><xref ref-type="fig" rid="F3">, 3</xref></tp:nomenclature><tp:treatment-sec sec-type="diagnosis" id="SECID0EDAAE"><title>Diagnosis.</title><p><italic><tp:taxon-name><tp:taxon-name-part taxon-name-part-type="genus" reg="Cyphostemma">Cyphostemma</tp:taxon-name-part><tp:taxon-name-part taxon-name-part-type="species" reg="calcarium">calcarium</tp:taxon-name-part></tp:taxon-name></italic> is most closely comparable to <italic><tp:taxon-name><tp:taxon-name-part taxon-name-part-type="genus" reg="Cyphostemma">C.</tp:taxon-name-part><tp:taxon-name-part taxon-name-part-type="species" reg="rutilans">rutilans</tp:taxon-name-part></tp:taxon-name></italic> Desc. in morphology. It differs from the latter in having distinct pubescent branches (vs. branches entirely glabrous in <italic><tp:taxon-name><tp:taxon-name-part taxon-name-part-type="genus" reg="Cyphostemma">C.</tp:taxon-name-part><tp:taxon-name-part taxon-name-part-type="species" reg="rutilans">rutilans</tp:taxon-name-part></tp:taxon-name></italic>); leaves minutely puberulous and shiny on the adaxial surface, abaxial surface densely whitish pubescent to velvety particularly on the veins (vs. leaves entirely glabrous and shiny on both sides in <italic><tp:taxon-name><tp:taxon-name-part taxon-name-part-type="genus" reg="Cyphostemma">C.</tp:taxon-name-part><tp:taxon-name-part taxon-name-part-type="species" reg="rutilans">rutilans</tp:taxon-name-part></tp:taxon-name></italic>); and leaflets broadly oblong or elliptic, base cuneate (vs. leaflets narrowly ovate, base subcordate in <italic><tp:taxon-name><tp:taxon-name-part taxon-name-part-type="genus" reg="Cyphostemma">C.</tp:taxon-name-part><tp:taxon-name-part taxon-name-part-type="species" reg="rutilans">rutilans</tp:taxon-name-part></tp:taxon-name></italic>). Seeds of <italic><tp:taxon-name><tp:taxon-name-part taxon-name-part-type="genus" reg="Cyphostemma">C.</tp:taxon-name-part><tp:taxon-name-part taxon-name-part-type="species" reg="calcarium">calcarium</tp:taxon-name-part></tp:taxon-name></italic> are ellipsoid in outline, 7–7.5 × 3–3.5 mm, surface rugose to ± muricate (vs. seeds globose, 5–6.5 mm in diameter, surface strongly rugose in <italic><tp:taxon-name><tp:taxon-name-part taxon-name-part-type="genus" reg="Cyphostemma">C.</tp:taxon-name-part><tp:taxon-name-part taxon-name-part-type="species" reg="rutilans">rutilans</tp:taxon-name-part></tp:taxon-name></italic>).</p><fig id="F2" position="float" orientation="portrait"><object-id xmlns:xlink="http://www.w3.org/1999/xlink" content-type="doi" xlink:type="simple">10.3897/phytokeys.180.69194.figure2</object-id><object-id xmlns:xlink="http://www.w3.org/1999/xlink" content-type="arpha" xlink:type="simple">9BC4D8CE-6F33-598C-9C20-ADA0E91AFFC9</object-id><label>Figure 2.</label><caption><p>Comparison of two shrubby <italic><tp:taxon-name><tp:taxon-name-part taxon-name-part-type="genus" reg="Cyphostemma">Cyphostemma</tp:taxon-name-part></tp:taxon-name></italic> species with 3-foliolate leaves in the Ankarana Special Reserve <bold>A–E</bold><italic><tp:taxon-name><tp:taxon-name-part taxon-name-part-type="genus" reg="Cyphostemma">Cyphostemma</tp:taxon-name-part><tp:taxon-name-part taxon-name-part-type="species" reg="calcarium">calcarium</tp:taxon-name-part></tp:taxon-name></italic> sp. nov. <bold>A</bold> branches showing puberulent leaves and infructescence <bold>B–E</bold> seed morphology from <italic>Rakotovao C. et al.</italic> 6376 (Dorsal, ventral, lateral, and cross-section presented from left to right) <bold>F–J</bold><italic><tp:taxon-name><tp:taxon-name-part taxon-name-part-type="genus" reg="Cyphostemma">Cyphostemma</tp:taxon-name-part><tp:taxon-name-part taxon-name-part-type="species" reg="rutilans">rutilans</tp:taxon-name-part></tp:taxon-name></italic> Desc. <bold>F</bold> branches with glabrous leaves and inflorescence <bold>G–J</bold> seed morphology from Bardot-Vaucoulon M. 817 (Dorsal, ventral, lateral, and cross-section presented from left to right). Photos by Rakotovao Charles, Missouri Botanical Garden (<bold>A</bold>); Billiet Frieda, Meise Botanic Garden (<bold>F</bold>). The red arrow indicates an extra layer of endotestal sclereids covering the ventral infolds. Scale bars: 1 mm</p></caption><graphic xmlns:xlink="http://www.w3.org/1999/xlink" xlink:href="phytokeys-180-073-g002.jpg" position="float" orientation="portrait" xlink:type="simple" id="oo_574014.jpg"><uri content-type="original_file" xlink:type="simple">https://binary.pensoft.net/fig/574014</uri></graphic></fig></tp:treatment-sec><tp:treatment-sec sec-type="material" id="SECID0ESEAE"><title>Type.</title><p><bold>Madagascar.</bold> Antsiranana: Diana, Ankarana Special Reserve, Tsingy Rary, <named-content xmlns:xlink="http://www.w3.org/1999/xlink" content-type="dwc:verbatimCoordinates" xlink:type="simple"><named-content content-type="geo-json" specific-use="{&#34;type&#34;:&#34;Point&#34;,&#34;coordinates&#34;:[49.117778,-12.940000]}" id="NCID0E4EAE" xlink:type="simple">12°56'24.00"S, 49°07'04"E</named-content></named-content>, 97 m, 16 May 2013, <italic>Rakotovao C. et al.</italic> 6376 (holotype: TAN!).</p></tp:treatment-sec><tp:treatment-sec sec-type="description" id="SECID0EEFAE"><title>Description.</title><p>Succulent erect shrub, up to 2 m tall. Old stems swollen, succulent; bark smooth, lenticellate; branches brown to reddish, shortly pubescent. Tendrils absent. Stipules triangular to ± falcate, 4–5 × 1.5–2.5 mm, soon caducous. Leaves 3-foliolate, central leaflet often drooping, somewhat thick and fleshy when fresh, becoming coriaceous when dry, usually folded upwards along the midrib; leaflets 3–5 × 1.5–2.5 cm, broadly oblong or elliptic, base cuneate, rounded to obtuse at the apex, margin shallowly denticulate; minutely puberulous and shiny on the adaxial surface, abaxial surface densely whitish pubescent to velvety particularly on the veins; venation closely reticulate, prominent. Petioles 1.5–2.5 cm long. Petiolules equal, up to 1 cm long. Inflorescence a compound dichasium, terminal, ca. 7.5 cm long, very shortly pubescent; bracts inconspicuous; pedicels 2–4 mm. Floral buds ± 2.5 mm long, minutely puberulous or glabrescent; sepals ± 0.5 mm long; petals reddish; stamens 4, filaments cylindrical, ca. 2.2 mm long, anthers ca. 0.8 mm long; ovary glabrous, styles ± 2.5 mm long. Fruits ellipsoid, 9–12 × 5–7 mm, glabrous. Seeds broadly ellipsoid, 7–7.5 × 3–3.5 mm, rugose; base rostrate; beak conspicuous; apex revolute; rugae apex shallowly conspicuous on both surfaces; chalaza linear, sinuate, up to 6 mm long (ca. 6/7 of seed length); ventral ridge raised, elongate but widened in the middle, extending up to 6/7 of seed length; endosperm m-shaped in cross-section.</p><fig id="F3" position="float" orientation="portrait"><object-id xmlns:xlink="http://www.w3.org/1999/xlink" content-type="doi" xlink:type="simple">10.3897/phytokeys.180.69194.figure3</object-id><object-id xmlns:xlink="http://www.w3.org/1999/xlink" content-type="arpha" xlink:type="simple">E4891FE4-4686-5150-851A-1C9F581BF86F</object-id><label>Figure 3.</label><caption><p><italic><tp:taxon-name><tp:taxon-name-part taxon-name-part-type="genus" reg="Cyphostemma">Cyphostemma</tp:taxon-name-part><tp:taxon-name-part taxon-name-part-type="species" reg="calcarium">calcarium</tp:taxon-name-part></tp:taxon-name></italic> sp. nov. <bold>A</bold> branches showing the inflorescence and infructescence and the bark with distinct lenticels <bold>B</bold> trichomes on the abaxial leaflet surface <bold>C</bold> flower bud constricted at the middle <bold>D</bold> flower with petals and stamens removed to show the floral disc of 4-large free glands <bold>E</bold> fruit with a persistent stigma (Illustration by Ai-Li Li; based on <italic>Rakotovao C. et al.</italic> 6376, TAN).</p></caption><graphic xmlns:xlink="http://www.w3.org/1999/xlink" xlink:href="phytokeys-180-073-g003.jpg" position="float" orientation="portrait" xlink:type="simple" id="oo_574015.jpg"><uri content-type="original_file" xlink:type="simple">https://binary.pensoft.net/fig/574015</uri></graphic></fig></tp:treatment-sec><tp:treatment-sec sec-type="phenology" id="SECID0ENGAE"><title>Phenology.</title><p>Flowering and fruiting around May.</p></tp:treatment-sec><tp:treatment-sec sec-type="etymology" id="SECID0ESGAE"><title>Etymology.</title><p>The epithet of the species refers to the habitats on limestone outcrops.</p></tp:treatment-sec><tp:treatment-sec sec-type="distribution" id="SECID0EXGAE"><title>Distribution and habitat.</title><p>It grows on limestone outcrops in northern Madagascar at an altitude of 90–300 m. (Fig. <xref ref-type="fig" rid="F1">1</xref>)</p></tp:treatment-sec><tp:treatment-sec sec-type="Provisional conservation assessment" id="SECID0EBHAE"><title>Provisional conservation assessment.</title><p>The new species is endemic to Madagascar with distribution restricted to its type locality. It is assessed here as Critically Endangered (<abbrev xmlns:xlink="http://www.w3.org/1999/xlink" xlink:title="Critically Endangered" id="ABBRID0EHHAE" xlink:type="simple">CR</abbrev>) according to the IUCN Categories and Criteria (<xref ref-type="bibr" rid="B7">IUCN 2019</xref>). Even though the species occurs within a protected area, succulent plants are still highly sought after by collectors for their horticultural values. Seeds of <italic><tp:taxon-name><tp:taxon-name-part taxon-name-part-type="genus" reg="Cyphostemma">Cyphostemma</tp:taxon-name-part><tp:taxon-name-part taxon-name-part-type="species" reg="calcarium">calcarium</tp:taxon-name-part></tp:taxon-name></italic> should therefore be collected, banked, and propagated to ensure its long-term conservation.</p></tp:treatment-sec><tp:treatment-sec sec-type="Taxonomic notes" id="SECID0E1HAE"><title>Taxonomic notes.</title><p>This species is described from materials collected by <italic>Rakotovao C. et al</italic>. in 2013. It was initially identified as <italic><tp:taxon-name><tp:taxon-name-part taxon-name-part-type="genus" reg="Cissus">Cissus</tp:taxon-name-part><tp:taxon-name-part taxon-name-part-type="species" reg="pileata">pileata</tp:taxon-name-part></tp:taxon-name></italic> Desc., but it clearly belongs to <italic><tp:taxon-name><tp:taxon-name-part taxon-name-part-type="genus" reg="Cyphostemma">Cyphostemma</tp:taxon-name-part></tp:taxon-name></italic> in having constricted flower buds and floral disks with four free glands. These characters, together with its M-shaped endosperm as viewed in cross sections of the seeds and the presence of extra layers of endotestal sclereids covering the ventral infolds in cross-section, clearly distinguish the new species from <italic><tp:taxon-name><tp:taxon-name-part taxon-name-part-type="genus" reg="Cissus">Cissus</tp:taxon-name-part></tp:taxon-name></italic> L. A summary of some diagnostic characters that differentiate this new species from other shrubby species of <italic><tp:taxon-name><tp:taxon-name-part taxon-name-part-type="genus" reg="Cyphostemma">Cyphostemma</tp:taxon-name-part></tp:taxon-name></italic> in Ankarana Special Reserve is provided in Table <xref ref-type="table" rid="T1">1</xref>.</p></tp:treatment-sec><tp:treatment-sec><!--Section generated to contain objects referenced in tp:taxon-treatment.--><fig id="F1" position="float" orientation="portrait"><object-id xmlns:xlink="http://www.w3.org/1999/xlink" content-type="doi" xlink:type="simple">10.3897/phytokeys.180.69194.figure1</object-id><object-id xmlns:xlink="http://www.w3.org/1999/xlink" content-type="arpha" xlink:type="simple">3BD3ADB9-C83E-54AE-B8A4-1DB215A30F7D</object-id><label>Figure 1.</label><caption><p>Distribution map of <italic><tp:taxon-name><tp:taxon-name-part taxon-name-part-type="genus" reg="Cyphostemma">Cyphostemma</tp:taxon-name-part><tp:taxon-name-part taxon-name-part-type="species" reg="calcarium">calcarium</tp:taxon-name-part></tp:taxon-name></italic> sp. nov. with the black dot showing the locality of the type specimens. Map on the right shows the position of Ankarana Special Reserve in Madagascar.</p></caption><graphic xmlns:xlink="http://www.w3.org/1999/xlink" xlink:href="phytokeys-180-073-g001.jpg" position="float" orientation="portrait" xlink:type="simple" id="oo_574013.jpg"><uri content-type="original_file" xlink:type="simple">https://binary.pensoft.net/fig/574013</uri></graphic></fig><table-wrap id="T1" position="float" orientation="portrait"><label>Table 1.</label><caption><p>Morphological comparison of four shrubby tendril-less species of <italic><tp:taxon-name><tp:taxon-name-part taxon-name-part-type="genus" reg="Cyphostemma">Cyphostemma</tp:taxon-name-part></tp:taxon-name></italic> in the Ankarana Special Reserve, Madagascar.</p></caption><table id="TID0ETSAE" rules="all"><tbody><tr><th rowspan="1" colspan="1">Taxon</th><th rowspan="1" colspan="1">Habit</th><th rowspan="1" colspan="1">Stipule</th><th rowspan="1" colspan="1">Branch and leaf</th><th rowspan="1" colspan="1">Leaf architecture</th><th rowspan="1" colspan="1">Flower colour</th><th rowspan="1" colspan="1">Style length (mm)</th><th rowspan="1" colspan="1">Fruit</th></tr><tr><td rowspan="1" colspan="1">
                <bold><italic><tp:taxon-name><tp:taxon-name-part taxon-name-part-type="genus" reg="Cyphostemma">C.</tp:taxon-name-part><tp:taxon-name-part taxon-name-part-type="species" reg="ankaranense">ankaranense</tp:taxon-name-part></tp:taxon-name></italic> Desc.</bold>
              </td><td rowspan="1" colspan="1">suberect or prostrate</td><td rowspan="1" colspan="1">ovate to widely triangular, 12–25 × 6–10 mm</td><td rowspan="1" colspan="1">glabrous</td><td rowspan="1" colspan="1">bi-ternate to bi-pinnate</td><td rowspan="1" colspan="1">reddish</td><td rowspan="1" colspan="1">± 0.7</td><td rowspan="1" colspan="1">ellipsoid; 5–7 × 4–5.5 mm</td></tr><tr><td rowspan="1" colspan="1">
                <bold><italic><tp:taxon-name><tp:taxon-name-part taxon-name-part-type="genus" reg="Cyphostemma">C.</tp:taxon-name-part><tp:taxon-name-part taxon-name-part-type="species" reg="caerulans">caerulans</tp:taxon-name-part></tp:taxon-name></italic> Desc.</bold>
              </td><td rowspan="1" colspan="1">prostrate</td><td rowspan="1" colspan="1">± falcate, 10–15 × 2.5–3.5 mm</td><td rowspan="1" colspan="1">glabrous</td><td rowspan="1" colspan="1">bi-pinnate</td><td rowspan="1" colspan="1">yellowish</td><td rowspan="1" colspan="1">± 1.5</td><td rowspan="1" colspan="1">globose or subglobose; 6.5–9 mm in diameter</td></tr><tr><td rowspan="1" colspan="1">
                <bold><italic><tp:taxon-name><tp:taxon-name-part taxon-name-part-type="genus" reg="Cyphostemma">C.</tp:taxon-name-part><tp:taxon-name-part taxon-name-part-type="species" reg="rutilans">rutilans</tp:taxon-name-part></tp:taxon-name></italic> Desc.</bold>
              </td><td rowspan="1" colspan="1">erect</td><td rowspan="1" colspan="1">triangular; up to ca. 5 × 3 mm</td><td rowspan="1" colspan="1">glabrous</td><td rowspan="1" colspan="1">3-foliolate</td><td rowspan="1" colspan="1">reddish</td><td rowspan="1" colspan="1">± 1.5</td><td rowspan="1" colspan="1">ellipsoid; 6–8 × 5–6 mm</td></tr><tr><td rowspan="1" colspan="1">
                <bold><italic><tp:taxon-name><tp:taxon-name-part taxon-name-part-type="genus" reg="Cyphostemma">C.</tp:taxon-name-part><tp:taxon-name-part taxon-name-part-type="species" reg="calcarium">calcarium</tp:taxon-name-part></tp:taxon-name></italic> Rabarij &amp; L.M.Lu</bold>
              </td><td rowspan="1" colspan="1">erect</td><td rowspan="1" colspan="1">triangular to ± falcate; 4–5 × 1.5–2.5 mm</td><td rowspan="1" colspan="1">pubescent</td><td rowspan="1" colspan="1">3-foliolate, central leaflet often dropped</td><td rowspan="1" colspan="1">reddish</td><td rowspan="1" colspan="1">± 2.5</td><td rowspan="1" colspan="1">ellipsoid; 9–12 × 5–7 mm</td></tr></tbody></table></table-wrap></tp:treatment-sec><ref-list><ref id="B7"><mixed-citation xmlns:xlink="http://www.w3.org/1999/xlink" xlink:type="simple"><institution xlink:type="simple">IUCN</institution> (<year>2019</year>) Guidelines for Using the IUCN Red List Categories and Criteria. Version 14. Prepared by the Standards and Petitions Committee. [accessed 20.01.2020]</mixed-citation></ref></ref-list></tp:taxon-treatment>
